# Supplementary material for: Correlation of precisely fabricated geometric characteristics of DNA-origami nanostructures with their cellular entry in human lens epithelial cells
Source: Discov Nano. 2025 Jan 22;20(1):13. doi: 10.1186/s11671-025-04188-9 (PMC11754578; doi:10.1186/s11671-025-04188-9)
Supplement: Supplementary file 2 — Additional file 2 [file 11671_2025_4188_MOESM2_ESM.xlsx]

## Sheet: S1 Theoretical Size
		ssDNA M13mp18		ds DNA 1 turn
	DNA nanostructures	bases number	6-turn spiral	bases number	length (nm)	Height (nm)	Size (nm)
	Line	7249	6	10.67	3.6	2	407.629
	Ring	7249	6	10.67	3.6	2	129.752
	Triangle	7249	/	10.67	3.6	2	109.907
	Octahedron	7249	6	10.67	3.6	2	33.9691

## Sheet: S2 theorectical yield%
average single n.t.	330	g/mol
M13mp18 n.t. number	7249
ss DNA MW	2392170	g/mol
M13mp18 ss DNA fabricating concentration	1.6	nM
Theoretical origami structure MW	330 × ( 7249 + ? )
Triangle DNA origami MW	330 × 14734
Ring DNA origami MW	330 × 14507
Rod DNA origami MW	330 × 14545
Octahedron DNA origami MW	330 × 13295
Theoretical mass of origami structure value	DNA origami MW × Theoretical concentration
this mass was assummed to be 100% yield
Triangle DNA origami MW	7779552	ng/L	7.77955	ng/µl
Ring DNA origami MW	7659696	ng/L	7.6597	ng/µl
Rod DNA origami MW	7679760	ng/L	7.67976	ng/µl
Octahedron DNA origami MW	7019760	ng/L	7.01976	ng/µl
	Theoretical origami structure MW
